# Supplementary material for: Clinical application of targeted tumour sequencing tests for detecting ERBB2 amplification and optimizing anti-HER2 therapy in gastric cancer
Source: BMC Cancer. 2024 Jun 11;24:719. doi: 10.1186/s12885-024-12482-5 (PMC11167924; doi:10.1186/s12885-024-12482-5)
Supplement: Supplementary file 2 — Supplementary Material 2 [file 12885_2024_12482_MOESM2_ESM.xlsx]

## Sheet: Table S2.
Table S2. Details of HER2 status and ERBB2 CNA (N = 152)
Sample ID	HER2_IHC Score_Identical block	HER2_FISH signal ratio_Identical block	HER2_Status_Identical block	HER2_IHC Score_Different block	HER2_FISH signal ratio_Different block	HER2_Status_Different block	ERBB2_CNA (fold difference)	ERBB2_CNA (log2 fold difference)	Trastuzumab therapy
GC1	3	NA	Positive	ND	ND	ND	11.78	3.55827	No
GC2	1	NA	Negative	ND	ND	ND	1	0	No
GC3	0	NA	Negative	ND	ND	ND	1	0	No
GC4	1	NA	Negative	ND	ND	ND	1	0	No
GC5	0	NA	Negative	ND	ND	ND	1	0	No
GC6	0	NA	Negative	ND	ND	ND	1	0	No
GC7	0	NA	Negative	0	NA	Negative	1	0	No
GC8	3	NA	Positive	ND	ND	ND	13.22	3.72465	No
GC9	0	NA	Negative	ND	ND	ND	1	0	No
GC10	0	NA	Negative	ND	ND	ND	1	0	No
GC11	1	NA	Negative	ND	ND	ND	1	0	No
GC12	0	NA	Negative	ND	ND	ND	1	0	No
GC13	3	NA	Positive	0	NA	Negative	3.89	1.95977	No
GC14	0	NA	Negative	ND	ND	ND	1	0	No
GC15	0	NA	Negative	0	NA	Negative	1	0	Yes
GC16	0	NA	Negative	0	NA	Negative	1	0	No
GC17	0	NA	Negative	1	NA	Negative	1	0	No
GC18	0	NA	Negative	2	2.5	Positive	1.4	0.485427	No
GC19	0	NA	Negative	ND	ND	ND	1	0	No
GC20	0	NA	Negative	0	NA	Negative	1	0	No
GC21	0	NA	Negative	ND	ND	ND	1	0	No
GC22	1	NA	Negative	ND	ND	ND	1.73	0.790772	No
GC23	0	NA	Negative	ND	ND	ND	1	0	No
GC24	0	NA	Negative	ND	ND	ND	1	0	No
GC25	1	NA	Negative	ND	ND	ND	2.43	1.28096	No
GC26	0	NA	Negative	0	NA	Negative	1	0	No
GC27	1	NA	Negative	ND	ND	ND	1	0	No
GC28	0	NA	Negative	ND	ND	ND	1	0	No
GC29	0	NA	Negative	ND	ND	ND	1	0	No
GC30	0	NA	Negative	ND	ND	ND	1	0	No
GC31	0	NA	Negative	0	NA	Negative	1	0	No
GC32	1	NA	Negative	ND	ND	ND	1	0	No
GC33	2	1.1	Negative	ND	ND	ND	1	0	No
GC34	3	NA	Positive	ND	ND	ND	19.48	4.28392	Yes
GC35	2	4.9	Positive	ND	ND	ND	5.39	2.43029	No
GC36	1	NA	Negative	ND	ND	ND	1	0	No
GC37	0	NA	Negative	ND	ND	ND	1	0	No
GC38	1	NA	Negative	ND	ND	ND	1	0	No
GC39	3	NA	Positive	ND	ND	ND	24.3	4.60288	No
GC40	1	NA	Negative	0	NA	Negative	1	0	No
GC41	0	NA	Negative	ND	ND	ND	1	0	No
GC42	0	NA	Negative	ND	ND	ND	1	0	No
GC43	0	NA	Negative	ND	ND	ND	1	0	No
GC44	0	NA	Negative	1	NA	Negative	1	0	No
GC45	0	NA	Negative	ND	ND	ND	1	0	No
GC46	0	NA	Negative	ND	ND	ND	1	0	No
GC47	0	NA	Negative	ND	ND	ND	1	0	No
GC48	0	NA	Negative	ND	ND	ND	1	0	No
GC49	2	2	Positive	3	NA	Positive	1.75	0.807355	No
GC50	1	NA	Negative	ND	ND	ND	1	0	No
GC51	0	NA	Negative	ND	ND	ND	1	0	No
GC52	0	NA	Negative	ND	ND	ND	1	0	No
GC53	0	NA	Negative	0	NA	Negative	1	0	No
GC54	0	NA	Negative	ND	ND	ND	1	0	No
GC55	0	NA	Negative	ND	ND	ND	1	0	No
GC56	0	NA	Negative	ND	ND	ND	1	0	No
GC57	0	NA	Negative	ND	ND	ND	1	0	No
GC58	0	NA	Negative	ND	ND	ND	1	0	No
GC59	1	NA	Negative	ND	ND	ND	1	0	No
GC60	0	NA	Negative	0	NA	Negative	1	0	No
GC61	1	NA	Negative	0	NA	Negative	1	0	No
GC62	0	NA	Negative	ND	ND	ND	1	0	No
GC63	0	NA	Negative	ND	ND	ND	1	0	No
GC64	1	NA	Negative	ND	ND	ND	1	0	No
GC65	0	NA	Negative	0	NA	Negative	1	0	No
GC66	0	NA	Negative	ND	ND	ND	1	0	No
GC67	0	NA	Negative	ND	ND	ND	1	0	No
GC68	0	NA	Negative	ND	ND	ND	1	0	No
GC69	3	NA	Positive	2	2.5	Positive	1.46	0.545968	No
GC70	2	3.6	Positive	ND	ND	ND	1.86	0.895303	No
GC71	0	NA	Negative	ND	ND	ND	1.75	0.807355	No
GC72	1	NA	Negative	1	NA	Negative	1	0	No
GC73	0	NA	Negative	0	NA	Negative	1	0	No
GC74	0	NA	Negative	1	NA	Negative	1	0	No
GC75	2	2.6	Positive	ND	ND	ND	2.08	1.05658	No
GC76	0	NA	Negative	0	NA	Negative	1	0	No
GC77	1	NA	Negative	ND	ND	ND	1	0	No
GC78	2	0.8	Negative	ND	ND	ND	1	0	No
GC79	0	NA	Negative	ND	ND	ND	1	0	No
GC80	0	NA	Negative	ND	ND	ND	1	0	No
GC81	0	NA	Negative	ND	ND	ND	1	0	No
GC82	0	NA	Negative	ND	ND	ND	1	0	No
GC83	0	NA	Negative	ND	ND	ND	1	0	No
GC84	0	NA	Negative	ND	ND	ND	1	0	No
GC85	0	NA	Negative	2	1.1	Negative	1	0	No
GC86	0	NA	Negative	0	NA	Negative	1	0	No
GC87	1	NA	Negative	ND	ND	ND	1	0	No
GC88	1	NA	Negative	2	3.2	Positive	4.14	2.04963	No
GC89	0	NA	Negative	ND	ND	ND	1	0	No
GC90	1	NA	Negative	ND	ND	ND	1	0	No
GC91	1	NA	Negative	ND	ND	ND	1	0	No
GC92	0	NA	Negative	ND	ND	ND	1	0	No
GC93	2	3	Positive	2	2.5	Positive	1.83	0.871844	Yes
GC94	0	NA	Negative	ND	ND	ND	1	0	No
GC95	0	NA	Negative	ND	ND	ND	1	0	No
GC96	0	NA	Negative	ND	ND	ND	1.98	0.9855	No
GC97	1	NA	Negative	0	NA	Negative	1	0	No
GC98	1	NA	Negative	ND	ND	ND	1.31	0.389567	No
GC99	1	NA	Negative	ND	ND	ND	1	0	No
GC100	0	NA	Negative	0	NA	Negative	1	0	No
GC101	0	NA	Negative	ND	ND	ND	1	0	No
GC102	1	NA	Negative	ND	ND	ND	1	0	No
GC103	0	NA	Negative	ND	ND	ND	1	0	No
GC104	1	NA	Negative	ND	ND	ND	1	0	No
GC105	1	NA	Negative	0	NA	Negative	1	0	No
GC106	1	NA	Negative	2	2.1	Positive	1	0	No
GC107	3	NA	Positive	3	NA	Positive	11.11	3.47379	Yes
GC108	0	NA	Negative	ND	ND	ND	1	0	No
GC109	0	NA	Negative	ND	ND	ND	1.29	0.367371	No
GC110	1	NA	Negative	ND	ND	ND	1	0	No
GC111	2	4.4	Positive	ND	ND	ND	1.69	0.757023	No
GC112	1	NA	Negative	2	1.3	Negative	1	0	No
GC113	0	NA	Negative	ND	ND	ND	1.29	0.367371	No
GC114	3	NA	Positive	ND	ND	ND	7.36	2.87971	No
GC115	0	NA	Negative	ND	ND	ND	1	0	No
GC116	0	NA	Negative	ND	ND	ND	1	0	No
GC117	0	NA	Negative	ND	ND	ND	1	0	No
GC118	0	NA	Negative	1	NA	Negative	1	0	No
GC119	1	NA	Negative	ND	ND	ND	1.27	0.344828	No
GC120	1	NA	Negative	ND	ND	ND	1	0	No
GC121	1	NA	Negative	3	NA	Positive	1	0	No
GC122	0	NA	Negative	0	NA	Negative	1	0	No
GC123	0	NA	Negative	ND	ND	ND	1	0	No
GC124	0	NA	Negative	ND	ND	ND	1	0	No
GC125	3	NA	Positive	3	NA	Positive	7.84	2.97085	No
GC126	1	NA	Negative	ND	ND	ND	1	0	No
GC127	1	NA	Negative	ND	ND	ND	1	0	No
GC128	0	NA	Negative	ND	ND	ND	1	0	No
GC129	3	NA	Positive	ND	ND	ND	52.36	5.71039	Yes
GC130	0	NA	Negative	ND	ND	ND	1.3	0.378512	No
GC131	3	NA	Positive	3	NA	Positive	6.52582	2.70616	Yes
GC132	3	NA	Positive	3	NA	Positive	10.9407	3.45163	Yes
GC133	3	NA	Positive	3	NA	Positive	13.7516	3.78153	Yes
GC134	3	NA	Positive	3	NA	Positive	1.2266	0.29467	Yes
GC135	3	NA	Positive	3	NA	Positive	4.97436	2.31451	Yes
GC136	0	NA	Negative	0	NA	Negative	1	0	No
GC137	0	NA	Negative	0	NA	Negative	0.474961	-1.07412	No
GC138	2	1.5	Negative	2	1.5	Negative	1.90949	0.933186	No
GC139	0	NA	Negative	0	NA	Negative	1	0	No
GC140	0	NA	Negative	0	NA	Negative	1	0	No
GC141	1	NA	Negative	1	NA	Negative	1	0	No
GC142	0	NA	Negative	0	NA	Negative	1	0	No
GC143	0	NA	Negative	0	NA	Negative	1	0	No
GC144	0	NA	Negative	0	NA	Negative	1.18755	0.247993	No
GC145	1	NA	Negative	1	NA	Negative	1	0	No
GC146	0	NA	Negative	0	NA	Negative	1	0	No
GC147	0	NA	Negative	0	NA	Negative	1	0	No
GC148	0	NA	Negative	0	NA	Negative	1.33729	0.419317	No
GC149	0	NA	Negative	0	NA	Negative	1	0	No
GC150	0	NA	Negative	0	NA	Negative	2.10842	1.07616	No
GC151	1	NA	Negative	1	NA	Negative	1	0	Yes
GC152	0	NA	Negative	0	NA	Negative	1	0	No
HER2, human epidermal growth factor receptor 2; IHC, immunohistochemistry; FISH, fluorescence in situ hybridization; ERBB2, erb-b2 receptor tyrosine kinase 2;
CNA, copy number alteration; NA, not analysed; ND, no data.

## Sheet: Table S3.
Table S3. Genetic alterations within HER2 downstream pathways in patients with trastuzumab therapy (N =11)
																			Genetic alterations within HER2 downstream pathways*
Sample ID	HER2_IHC Score_Identical block	HER2_FISH signal ratio_Identical block	HER2_Status_Identical block	ERBB2_CNA (fold difference)	RECIST	Change from baseline (%)	Progression-free survival (months)	Disease progression	EGFR	ERBB2	ERBB3	ERBB4	FGFR1	FGFR2	KDR	KIT	MET	PDGFRA	PDGFRB	BRAF	HRAS	NRAS	MAP2K1	MAP2K2	MAP2K4	MAP3K1	MAPK1	MAPK3	MAPK4	MAPK7	RAF1	AKT1	FOXO1	MTOR	PIK3CA	PIK3R1	PIK3R2	PTEN	RHEB	RICTOR	RPTOR	TSC1	TSC2	CCNE1	CDK1	CDK6	CDKN1B	CDKN2A	CDKN2B
GC15	0	NA	Negative	1	SD	-16	6	Yes																													S637R (VUS*)
GC34	3	NA	Positive	19.48	PR	-61.6	70	No		AMP																					S285N (VUS*)			R526H (VUS*)	V344G (Pathogenic/Likely pathogenic)							T899S (Benign/Likely benign)			R59_N62del (VUS*)
GC93	2	3	Positive	1.83	PD	30	4	Yes														AMP															DEL											DEL	DEL
GC107	3	NA	Positive	11.11	PR	-90	15	No		AMP										D22N (Benign/Likely benign)																				S1039T (VUS*)
GC129	3	NA	Positive	52.36	SD	-27	26	Yes		AMP															DEL									N385S (VUS*)				D268E (VUS*)								AMP		DEL	DEL
GC131	3	NA	Positive	6.52582	PR	-100	14	Yes		AMP									R334W (VUS*)						DEL																							DEL	DEL
GC132	3	NA	Positive	10.9407	PR	-30	8	Yes		AMP	AMP			AMP											DEL	DEL						AMP				DEL											DEL
GC133	3	NA	Positive	13.7516	PR	-50	2	No		AMP		K324N (VUS*)																																AMP
GC134	3	NA	Positive	1.2266	PD	85	3	Yes																									A511S (VUS*)			S460Kfs*5						S778R (Benign/Likely benign)		AMP				DEL	DEL
GC135	3	NA	Positive	4.97436	PR	-49.6	5	Yes		AMP							A1363T (Benign/Likely benign)																P125L (VUS*)
GC151	1	NA	Negative	1	SD	-25	2	No				G830V (VUS*)													DEL	DEL										DEL	DEL	DEL		DEL			DEL
HER2, human epidermal growth factor receptor 2; IHC, immunohistochemistry; FISH, fluorescence in situ hybridization; ERBB2, erb-b2 receptor tyrosine kinase 2;
CNA, copy number alteration; RECIST, Response Evaluation Criteria in Solid Tumours; NA, not analysed; PR, partial response; SD, stable disease; PD, progressive disease.
AMP, amplification; DEL, deletion; VUS, variant of uncertain significance
* Genetic alterations are indicated as "variant (pathogenicity)". The pathogenicity of the alterations was determined according to the ClinVar (https://www.ncbi.nlm.nih.gov/clinvar/) and OncoKB (https://www.oncokb.org/) databases. VUS included uncertain significance in ClinVar, inconclusive in OncoKB and no data in the databases.
[truncated: 5 more columns]
